# Supplementary material for: Establishment of a Dihydrofolate Reductase Gene Knock-In Zebrafish Strain to Aid Preliminary Analysis of Congenital Heart Disease Mechanisms
Source: Front Cardiovasc Med. 2021 Dec 15;8:763851. doi: 10.3389/fcvm.2021.763851 (PMC8714833; doi:10.3389/fcvm.2021.763851)
Supplement: Supplementary Figure 1 — Ethical review form. [file Data_Sheet_1.ZIP]

Archive with 14 entries (13 files):
- Embryo count/
- Embryo count/dhfr female 51.jpg
- Embryo count/dhfr female17.jpg
- Embryo count/dhfr male 155.jpg
- Embryo count/dhfr male102.jpg
- Embryo count/dhfr male103.jpg
- Embryo count/dhfr male126.jpg
- Embryo count/dhfr male128.jpg
- Embryo count/s1.xls
- Embryo count/tu 151.jpg
- Embryo count/tu 171.jpg
- Embryo count/tu 291.jpg
- Embryo count/tu 322.jpg
- Embryo count/tu 355.jpg
