# Supplementary material for: Establishment of a Dihydrofolate Reductase Gene Knock-In Zebrafish Strain to Aid Preliminary Analysis of Congenital Heart Disease Mechanisms
Source: Front Cardiovasc Med. 2021 Dec 15;8:763851. doi: 10.3389/fcvm.2021.763851 (PMC8714833; doi:10.3389/fcvm.2021.763851)
Supplement: Supplementary Figure 1 — Ethical review form. [file Data_Sheet_1.ZIP › Embryo count/s1.xls]

## Sheet: Sheet1
WT ♂ × WT ♀	WT ♂ × dhfr+/+ ♀	dhfr+/+ ♂ × WT ♀	dhfr+/+ ♂ × dhfr+/+ ♀
355	17	155	0
332	51	103	0
171	0	128	0
291	0	126	0
151	0	102	0
